# Supplementary material for: Robustness of Random Forest-based gene selection methods
Source: BMC Bioinformatics. 2014 Jan 13;15:8. doi: 10.1186/1471-2105-15-8 (PMC3897925; doi:10.1186/1471-2105-15-8)
Supplement: Additional file 1 — Results of all gene selections. This a zip archive containing textual tables containing the results. The format is described in detail in the README file included in the archive. [file 1471-2105-15-8-S1.zip]

Archive with 89 entries (89 files):
- README
- setN:Alo_method:ace.tab
- setN:Alo_method:bor_isource:fe_fernsDepth:1.tab
- setN:Alo_method:bor_isource:fe_fernsDepth:2.tab
- setN:Alo_method:bor_isource:fe_fernsDepth:3.tab
- setN:Alo_method:bor_isource:fe_fernsDepth:4.tab
- setN:Alo_method:bor_isource:fe_fernsDepth:5.tab
- setN:Alo_method:bor_isource:fe_fernsDepth:6.tab
- setN:Alo_method:bor_isource:fe_fernsDepth:7.tab
- setN:Alo_method:bor_isource:rfG.tab
- setN:Alo_method:bor_isource:rfP.tab
- setN:Alo_method:bor_isource:rfZ.tab
- setN:Alo_method:rfe_isource:fe_fernsDepth:1.tab
- setN:Alo_method:rfe_isource:fe_fernsDepth:2.tab
- setN:Alo_method:rfe_isource:fe_fernsDepth:3.tab
- setN:Alo_method:rfe_isource:fe_fernsDepth:4.tab
- setN:Alo_method:rfe_isource:fe_fernsDepth:5.tab
- setN:Alo_method:rfe_isource:fe_fernsDepth:6.tab
- setN:Alo_method:rfe_isource:fe_fernsDepth:7.tab
- setN:Alo_method:rfe_isource:rfG.tab
- setN:Alo_method:rfe_isource:rfP.tab
- setN:Alo_method:rfe_isource:rfZ.tab
- setN:Alo_method:rrf.tab
- setN:Gol_method:ace.tab
- setN:Gol_method:bor_isource:fe_fernsDepth:1.tab
- setN:Gol_method:bor_isource:fe_fernsDepth:2.tab
- setN:Gol_method:bor_isource:fe_fernsDepth:3.tab
- setN:Gol_method:bor_isource:fe_fernsDepth:4.tab
- setN:Gol_method:bor_isource:fe_fernsDepth:5.tab
- setN:Gol_method:bor_isource:fe_fernsDepth:6.tab
- setN:Gol_method:bor_isource:fe_fernsDepth:7.tab
- setN:Gol_method:bor_isource:rfG.tab
- setN:Gol_method:bor_isource:rfP.tab
- setN:Gol_method:bor_isource:rfZ.tab
- setN:Gol_method:rfe_isource:fe_fernsDepth:1.tab
- setN:Gol_method:rfe_isource:fe_fernsDepth:2.tab
- setN:Gol_method:rfe_isource:fe_fernsDepth:3.tab
- setN:Gol_method:rfe_isource:fe_fernsDepth:4.tab
- setN:Gol_method:rfe_isource:fe_fernsDepth:5.tab
- setN:Gol_method:rfe_isource:fe_fernsDepth:6.tab
- setN:Gol_method:rfe_isource:fe_fernsDepth:7.tab
- setN:Gol_method:rfe_isource:rfG.tab
- setN:Gol_method:rfe_isource:rfP.tab
- setN:Gol_method:rfe_isource:rfZ.tab
- setN:Gol_method:rrf.tab
- setN:Kha_method:ace.tab
- setN:Kha_method:bor_isource:fe_fernsDepth:1.tab
- setN:Kha_method:bor_isource:fe_fernsDepth:2.tab
- setN:Kha_method:bor_isource:fe_fernsDepth:3.tab
- setN:Kha_method:bor_isource:fe_fernsDepth:4.tab
- setN:Kha_method:bor_isource:fe_fernsDepth:5.tab
- setN:Kha_method:bor_isource:fe_fernsDepth:6.tab
- setN:Kha_method:bor_isource:fe_fernsDepth:7.tab
- setN:Kha_method:bor_isource:rfG.tab
- setN:Kha_method:bor_isource:rfP.tab
- setN:Kha_method:bor_isource:rfZ.tab
- setN:Kha_method:rfe_isource:fe_fernsDepth:1.tab
- setN:Kha_method:rfe_isource:fe_fernsDepth:2.tab
- setN:Kha_method:rfe_isource:fe_fernsDepth:3.tab
- setN:Kha_method:rfe_isource:fe_fernsDepth:4.tab
- setN:Kha_method:rfe_isource:fe_fernsDepth:5.tab
- setN:Kha_method:rfe_isource:fe_fernsDepth:6.tab
- setN:Kha_method:rfe_isource:fe_fernsDepth:7.tab
- setN:Kha_method:rfe_isource:rfG.tab
- setN:Kha_method:rfe_isource:rfP.tab
- setN:Kha_method:rfe_isource:rfZ.tab
- setN:Kha_method:rrf.tab
- setN:Sin_method:ace.tab
- setN:Sin_method:bor_isource:fe_fernsDepth:1.tab
- setN:Sin_method:bor_isource:fe_fernsDepth:2.tab
- setN:Sin_method:bor_isource:fe_fernsDepth:3.tab
- setN:Sin_method:bor_isource:fe_fernsDepth:4.tab
- setN:Sin_method:bor_isource:fe_fernsDepth:5.tab
- setN:Sin_method:bor_isource:fe_fernsDepth:6.tab
- setN:Sin_method:bor_isource:fe_fernsDepth:7.tab
- setN:Sin_method:bor_isource:rfG.tab
- setN:Sin_method:bor_isource:rfP.tab
- setN:Sin_method:bor_isource:rfZ.tab
- setN:Sin_method:rfe_isource:fe_fernsDepth:1.tab
- setN:Sin_method:rfe_isource:fe_fernsDepth:2.tab
- setN:Sin_method:rfe_isource:fe_fernsDepth:3.tab
- setN:Sin_method:rfe_isource:fe_fernsDepth:4.tab
- setN:Sin_method:rfe_isource:fe_fernsDepth:5.tab
- setN:Sin_method:rfe_isource:fe_fernsDepth:6.tab
- setN:Sin_method:rfe_isource:fe_fernsDepth:7.tab
- setN:Sin_method:rfe_isource:rfG.tab
- setN:Sin_method:rfe_isource:rfP.tab
- setN:Sin_method:rfe_isource:rfZ.tab
- setN:Sin_method:rrf.tab
