# Supplementary material for: Robustness of Random Forest-based gene selection methods
Source: BMC Bioinformatics. 2014 Jan 13;15:8. doi: 10.1186/1471-2105-15-8 (PMC3897925; doi:10.1186/1471-2105-15-8)
Supplement: Additional file 1 — Results of all gene selections. This a zip archive containing textual tables containing the results. The format is described in detail in the README file included in the archive. [file 1471-2105-15-8-S1.zip › README]

This archive is the Additional file 1 of "Robustness of the Random
Forest-based gene selection methods". It consists gene selections made
by each method investigated in the paper in each boostrap iteration and
on the whole set, for all datasets used in the study.

The files are called as follows:

setN:<dataset>_method:<method>(_isource:<importance>)(_fernsDepth:<depth>).tab

where <dataset> is:
- Alo for the Colon set,
- Gol for the Leukemia set,
- Kha for the SRBCT set,
- Sin for the Prostate set;

<method> is:
- ace for RF-ACE,
- bor for Boruta,
- rfe for RFE,
- rrf for RRF;

for RFE and Boruta, <importance>  is:
- rfG for Random Forest Gini-index importance,
- rfP for Random Forest raw importance,
- rfZ for Random Forest normalised raw importance,
- fe for rFerns importance;

additionally, for methods using rFerns importance <depth> denotes used
fern depth parameter.

Each of them is a text file containing space delimited table. The rows
correspond to genes (which codes form the first column), and columns to
bootstrap iterations (bootIter_1 to bootIter_30).
A value "TRUE" in a row X and column Y in file Z means that method Z
selected gene X in iteration Y, while "FALSE" that it did not.
Additionally, the "TRUE"s in last but one column (sigCons) indicates
genes that were claimed significantly consistent according to the
criterion described in the paper; the last column (wholeSet) shows the
results on a method Z on a whole set, in a same format that the first
ten columns use.
Only genes that were selected in any boostrap iteration or on the whole
set are shown.
